# Supplementary material for: Differential Role of the RAC1-Binding Proteins FAM49b (CYRI-B) and CYFIP1 in Platelets
Source: Cells. 2024 Feb 6;13(4):299. doi: 10.3390/cells13040299 (PMC10886774; doi:10.3390/cells13040299)
Supplement: Supplementary file 1 [file cells-13-00299-s001.zip]

Archive with 1 entries (1 files):
- cells-2801705-supplementary.pdf
